# Supplementary material for: Opportunities for Participation in Randomized Controlled Trials for Patients with Multiple Myeloma: Trial Access Depends on Restrictive Eligibility Criteria and Patient Expectations
Source: Cancers (Basel). 2022 Apr 26;14(9):2147. doi: 10.3390/cancers14092147 (PMC9106039; doi:10.3390/cancers14092147)
Supplement: Supplementary file 1 [file cancers-14-02147-s001.zip]

Archive with 1 entries (1 files):
- cancers-1638809-supplementary.pdf
